# Supplementary material for: A Constitutively Active Cytokinin Receptor Variant Increases Cambial Activity and Stem Growth in Poplar
Source: Int J Mol Sci. 2022 Jul 28;23(15):8321. doi: 10.3390/ijms23158321 (PMC9369088; doi:10.3390/ijms23158321)
Supplement: Supplementary file 1 [file ijms-23-08321-s001.zip]

Archive with 1 entries (1 files):
- ijms-1720617-supplementary.pdf
